# Supplementary material for: Effects of a Short-Term Ballistic Training Program on Performance and Strength Deficit in Elite Youth Female Soccer Players
Source: Sports (Basel). 2025 Jul 21;13(7):237. doi: 10.3390/sports13070237 (PMC12300875; doi:10.3390/sports13070237)
Supplement: Supplementary file 1 [file sports-13-00237-s001.zip]

Archive with 1 entries (1 files):
- sports-3750260-supplementary.xlsx
