# Supplementary material for: Effects of a Short-Term Ballistic Training Program on Performance and Strength Deficit in Elite Youth Female Soccer Players
Source: Sports (Basel). 2025 Jul 21;13(7):237. doi: 10.3390/sports13070237 (PMC12300875; doi:10.3390/sports13070237)
Supplement: Supplementary file 1 [file sports-13-00237-s001.zip › sports-3750260-supplementary.xlsx]

## Sheet: Planilha1
	SJ_a_PRE	SJ_a_POS	CMJ_a_PRE	CMJ_a_POS	5m_v_PRE	5m_v_POS	10m_v_PRE	10m_v_POS	20m_v_PRE	20m_v_POS	JS_pv_30%_PRE	JS_pv_30%_POS	JS_pp_30%_PRE	JS_pp_30%_POS	RM_pre	RM_pos	JS_PF_30%_PRE	JS_PF_30%_POS	PF_RM_pre	PF_RM_pos	SD_30_pre	SD_30_Pos
Mean	31	33.2727	30.2682	34	4.25802	4.42382	5.06022	5.19431	5.90374	6.02727	1.95645	2.02925	11.9062	12.8669	1.23064	1.29487	7.0887	7.42408	47.7603	49.482	83.8968	83.8697
SD	4.21042	4.17489	3.63873	4.13349	0.261212	0.274947	0.208377	0.211933	0.218907	0.216373	0.11951	0.13409	1.42165	1.55863	0.12726	0.165086	0.508956	0.607091	11.1807	11.1574	6.28034	5.94865
